# Supplementary material for: SARS CoV-2 mRNA vaccination exposes latent HIV to Nef-specific CD8+ T-cells
Source: Nat Commun. 2022 Aug 19;13:4888. doi: 10.1038/s41467-022-32376-z (PMC9389512; doi:10.1038/s41467-022-32376-z)
Supplement: Supplementary file 4 — Source Data [file 41467_2022_32376_MOESM4_ESM.xlsx]

## Sheet: Fig. 1A
Copies HIV RNA
% v/v	Moderna	Pfizer
0	0	0
1	82	140
5	95	177
10	45	51
25	20	23

## Sheet: Fig. 1B
Copies HIV RNA
	No Tx	1% pfi	5%pfi	1% mod	5% mod	flu	bryo	romid	PHA
B005	2435	4208	2720	3774	1927	870	1026	1389	756
OM5334	0	393	103	0	0	0	0	23	0
B029	0	0	0	0	0	0	0	0	0
B032	0	971	521	571	0	44	1512	76	714
OM5011	734	1418	835	697	154	90	205	407	350
OM5258	0	140	177	82	95

## Sheet: Fig. 1C
	CD4+ CD69+
	WWH-B032	WWH-B005	OM5334	WWH-B025	WWH-B029	OM5011
NO Tx	0.73	1.47	0.52	0.31	0.87	1.45
1% Pfizer	0.95	0.61	0.5	0.079	0.38	2.23
5% Pfizer	0.85	1.43	0.52	0.22	0.46	4.17
1% Moderna	0.79	0.67	0.53	0.32	0.92	2.86
5% Moderna	0.52	0.7	0.53	0.28	0.56	2.39
2% Flu	6.2	5.24	8.89	5.48	6.22	7.01
Bryostatin	92.6	92.9	98.1	96.9	92.4	93.4
Romidepsin	24.2	15	23.5	3.99	9.9	25.9
PHA	85	78.3	98.6	93.6	91.1	84.3

## Sheet: Fig. 1D
Cell-associated HIV RNA
		No Tx	1% BNT162b2	PHA
	B029	77	165	98
	OM5011	8	30	479
	B032	33	63	291
	OM5334	5	13	42
	B005	56	100	298

## Sheet: Fig. 2B
Aim CD8 DMSO
	PID 2	PID 3	PID 4	PID 5	PID 6	PID 7	PID 8	PID 9	PID 12	PID 13	PID 14	PID 15	PID 17
V1	0.008115	0.029	0.00845	0.063	0.00641	0.037	0.0135	0.00456	0.043	0.055	0.017	0.0315	0.014645
V2	0.006775	0.0255	0.044	0.041	0.005695	0.0755	0.0185	0.012	0.035	0.014325		0.06	0.028
V3	0.005495	0.0285	0.07	0.023	0.016	0.0585	0.018	0.00691	0.0465	0.0295	0.019	0.071	0.0185
Aim CD8 Nef
	PID 2	PID 3	PID 4	PID 5	PID 6	PID 7	PID 8	PID 9	PID 12	PID 13	PID 14	PID 15	PID 17
V1	0.048	0.0825	0.037	0.046	0.0115	0.0795	0.089	0.115	0.0595	0.089	0.081	0.091	0.024
V2	0.053	0.069	0.0845	0.105	0.007235	0.115	0.115	0.13	0.08	0.0565		0.22	0.0235
V3	0.0875	0.1145	0.125	0.0505	0.01497	0.0755	0.0915	0.0615	0.031	0.058	0.175	0.2	0.0485
Aim CD8 Gag
	PID 2	PID 3	PID 4	PID 5	PID 6	PID 7	PID 8	PID 9	PID 12	PID 13	PID 14	PID 15	PID 17
V1	0.225	0.185	0.23	0.15	0.0275	0.2	0.0365	0.225	0.0705	0.165	0.265	0.205	0.455
V2	0.355	0.165	0.34	0.155	0.017	0.18	0.0535	0.345	0.18	0.14		0.49	0.44
V3	0.445	0.13	0.475	0.0745	0.019	0.123	0.052	0.115	0.099	0.185	0.45	0.57	0.78
Aim CD8 CMV-pp65
	PID 2	PID 3	PID 4	PID 5	PID 6	PID 7	PID 8	PID 9	PID 12	PID 13	PID 14	PID 15	PID 17
V1	0.0835	0.28	0.0925	0.445	0.0755	0.335	0.13	0.51	0.255	0.22	0.175	0.145	0.4
V2	0.0805	0.14	0.15	0.485	0.1125	0.0135	0.165	0.5	0.155	0.225		0.255	0.44
V3	0.1125	0.215	0.175	0.195	0.1335	0.13	0.18	0.43	0.205	0.185	0.205	0.245	0.505
Aim CD8 CoV-2 Spike
	PID 2	PID 3	PID 4	PID 5	PID 6	PID 7	PID 8	PID 9	PID 12	PID 13	PID 14	PID 15	PID 17
V1	0.036	0.11	0.02912	0.0735	0.028695	0.0975	0.01902	0.0335	0.152	0.0745	0.058	0.1045	0.044485
V2	0.05291	0.072	0.252	0.1975	0.034405	0.35	0.0845	0.02455	0.257	0.06		0.2325	0.1915
V3	0.10691	0.163	0.365	0.081	0.048	0.285	0.255	0.0335	0.1825	0.1055	0.071	0.3	0.855
Aim CD8 PHA
	PID 2	PID 3	PID 4	PID 5	PID 6	PID 7	PID 8	PID 9	PID 12	PID 13	PID 14	PID 15	PID 17
V1	34.5	24.9	26.8	19.6	18.15	19.75	21.75	30.5	20.5	25.25	26.55	19.3	37.6
V2	38.7	22.3	27.05	19.55	24.15	18.75	25.3	37.65	26.1	24.25		19.8	37.4
V3	31.6	25.15	23.4	21.3	14.6	17.25	33.05	36.5	30.95	22.85	29.15	18.95	34.35

## Sheet: Fig. 2C
Aim CD4 DMSO
	PID 2	PID 3	PID 4	PID 5	PID 6	PID 7	PID 8	PID 9	PID 12	PID 13	PID 14	PID 15	PID 17
V1	0.00609	0.024	0.00239	0.01947	0.017	0.0345	0.0305	0.0065	0	0.018	0.0405	0.005725	0.00592
V2	0.002505	0.007475	0.019	0.0285	0.00965	0.029	0.00624	0.007	0.0275	0.00681		0.01065	0.00852
V3	0.031	0.02	0.011225	0.008	0.01061	0.0325	0.0365	0.009	0	0.0125	0.0715	0.0165	0.0135
Aim CD4 Nef
	PID 2	PID 3	PID 4	PID 5	PID 6	PID 7	PID 8	PID 9	PID 12	PID 13	PID 14	PID 15	PID 17
V1	0.0125	0.022	0.0175	0.0275	0.0265	0.0435	0.089	0.0525	0.034	0.0205	0.0755	0.0345	0.008
V2	0.0275	0.018275	0.038	0.0445	0.0084	0.031	0.0725	0.072	0.024	0.018		0.085	0.021
V3	0.036	0.0215	0.0335	0.0475	0.026	0.046	0.057	0.052	0.0085	0.013495	0.1125	0.1105	0.00923
Aim CD4 Gag
	PID 2	PID 3	PID 4	PID 5	PID 6	PID 7	PID 8	PID 9	PID 12	PID 13	PID 14	PID 15	PID 17
V1	0.068	0.0565	0.081	0.0575	0.019	0.076	0.022	0.107	0.078	0.046	0.165	0.081	0.114
V2	0.0785	0.0165	0.115	0.073	0.0245	0.0665	0.037	0.16	0	0.0615		0.106	0.115
V3	0.1035	0.037	0.13	0.041	0.0325	0.037	0.054	0.0685	0.049	0.0285	0.425	0.175	0.19
Aim CD4 CMV-pp65
	PID 2	PID 3	PID 4	PID 5	PID 6	PID 7	PID 8	PID 9	PID 12	PID 13	PID 14	PID 15	PID 17
V1	0.0655	0.0895	0.0355	0.245	0.15	0.13	0.145	0.28	0.19	0.074	0.1335	0.0595	0.2
V2	0.061	0.034	0.0615	0.23	0.175	0.099	0.185	0.345	0.1395	0.0835		0.13	0.23
V3	0.115	0.0855	0.0585	0.185	0.0995	0.0875	0.165	0.225	0.13	0.0715	0.335	0.14	0.225
Aim CD4 CoV-2 Spike
	PID 2	PID 3	PID 4	PID 5	PID 6	PID 7	PID 8	PID 9	PID 12	PID 13	PID 14	PID 15	PID 17
V1	0.03587	0.049	0.022165	0.038	0.065	0.0555	0.022255	0.0187	0.0945	0.017	0.025	0.019725	0.033465
V2	0.03272	0.0565	0.113	0.1025	0.077	0.1035	0.105	0.031	0.0805	0.02759	0	0.035	0.1155
V3	0.2105	0.1315	0.0935	0.048	0.066	0.104	0.275	0.03595	0.0925	0.05	0.1485	0.0995	0.278
Aim CD4 PHA
	PID 2	PID 3	PID 4	PID 5	PID 6	PID 7	PID 8	PID 9	PID 12	PID 13	PID 14	PID 15	PID 17
V1	12.1	6.01	10.6	7.785	11.25	12.6	6.58	6.385	12.2	8.88	15.5	5.145	6.13
V2	14	4.43	8.78	6.68	13.4	11.8	7.09	10.02	12.4	5.83		5.505	5.425
V3	7.77	5.32	9.045	9.765	11.15	11.65	10.325	9.54	16.9	7.68	26.35	6.345	5.33

## Sheet: Fig. 2D
Aim CD8 Nef
	541	543	551	562	565	574	575	579	585	601	518	602	605	620	622
V1	0.157	0.0345	0.157	0.12936	0	0.0615	0.0225	0.058	0.034	0.0485	0.05196	0.0155	0.0135	0	0.070295
V2	0.2075	0.01879	0.2075	0.132255	0	0.085	0.0235	0.06777	0.0315	0.082	0.044005	0.009555	0.07342	0.0155	0.2835
V3	0.102155	0.104	0.102155	0.137	0.00568	0.0705	0	0.021	0.03129	0.2625	0.127	0.00499	0.042	0.063	0.06
Aim CD8 Gag
	541	543	551	562	565	574	575	579	585	601	518	602	605	620	622
V1	0.0315	0.065	0.0315	0.5065	0.095	0.153	0.1	0.153	0.1	0.0525	0.04746	0.0525	0.042	0	0.090295
V2	0.1325	0.06779	0.1325	0.35	0.1075	0.07377	0.0985	0.07377	0.0985	0.016625	0.306505	0.016625	0.06992	0.127	0.0835
V3	0.107155	0.104	0.107155	0.42	0.074	0.112	0.05179	0.112	0.05179	0.02924	0.177	0.02924	0.2635	0.0815	0.0345
Aim CD8 CMV-pp65
	541	543	551	562	565	574	575	579	585	601	518	602	605	620	622
V1	0.242	0	0.242	0.42936	0.167685	0.2215	0.1535	0.118	0.0275	0.131	0.65446	0.1375	0	0	0.510295
V2	0.3475	0.06179	0.3475	0.532255	0.108865	0.21	0.0555	0.04977	0.031	0.06	1.1315	0.055125	0.02542	0.0455	1.133
V3	0.232155	0.021	0.232155	0.577	0.09093	0.23	0.0295	0.122	0.01379	0.3075	0.922	0.06724	0.0485	0.0975	0.3665
Aim CD8 CoV-2 Spike
	541	543	551	562	565	574	575	579	585	601	518	602	605	620	622
V1	0.067	0	0.067	0	0.00815	0	0.0635	0.031	0	0.016	0.01821	0	0	0	0
V2	0.32	0.06658	0.32	0.17551	0.00913	0.24297	0	0.06977	0.0475	0.053	0.43801	0.02125	0.07584	0.112	0.0525
V3	0.21931	0.175	0.21931	0.318	0.027155	0.0935	0.084	0.096	0.03458	0.475	0.309	0.08448	0.1665	0.513	0.056

## Sheet: Fig. 3B
Gzm B Gag	PID 2	PID 3	PID 4	PID 5	PID 6	PID 7	PID 8	PID 9	PID 12	PID 13	PID 14	PID 15	PID 17
V1	94.8701	55.1994	0	85.3297	47.123	149.457	227.186	590.414	37.2101	155.622	136.24	391.59	1012.01
V2	249.607	46.3936	0	314.893	0	262.369	126.941	408.692	20.0965	217.313		394.965	944.383
V3	215.23	55.9881	74.4048	230.783	114.91	191.627	11.3636	344.24	0	2.63713	201.784	663.572	676.488
Gzm B Pol	PID 2	PID 3	PID 4	PID 5	PID 6	PID 7	PID 8	PID 9	PID 12	PID 13	PID 14	PID 15	PID 17
V1	24.3056	57.8704	47.6695	111.895	64.4841	171.196	214.657	62.8843	200.762	31.3755	54.4959	356.867	812.203
V2	108.097	112.045	95.1087	469.821	0	218.641	85.3388	202.352	0	47.5934		808.377	660.793
V3	104.642	55.9881	44.6429	327.766	50.4484	256.486	68.1818	195.978	172.348	0	187.947	452.542	592.574
Gzm B Env	PID 2	PID 3	PID 4	PID 5	PID 6	PID 7	PID 8	PID 9	PID 12	PID 13	PID 14	PID 15	PID 17
V1	36.0663	57.8704	0	51.5198	44.6429	122.283	119.44	20.9614	96.9193	0	23.842	325.039	199.807
V2	78.6164	28.0112	66.0477	23.9319	0	34.3578	0	31.8979	76.3666	0		245.226	123.899
V3	40.43	6.89085	138.889	195.761	44.843	268.278	0	47.7164	39.7727	0	0	167.651	104.633
Gzm B Nef	PID 2	PID 3	PID 4	PID 5	PID 6	PID 7	PID 8	PID 9	PID 12	PID 13	PID 14	PID 15	PID 17
V1	19.6013	87.2507	18.5381	49.1048	12.4008	40.7609	284.818	80.3522	0	0	153.27	180.363	0
V2	119.89	85.7843	203.427	190.195	0	512.244	389.358	594.099	136.656	20.6537		372.179	13.7665
V3	29.7279	55.9881	17.3611	0	36.435	395.047	230.114	313.565	47.7273	13.1857	32.2854	132.48	11.3957
Gzm B Tat	PID 2	PID 3	PID 4	PID 5	PID 6	PID 7	PID 8	PID 9	PID 12	PID 13	PID 14	PID 15	PID 17
V1	5.48835	23.1481	0	34.6149	42.1627	0	174.566	41.9229	50.1904	38.9056	3.40599	108.025	36.3286
V2	43.239	28.0112	31.7029	95.7275	0	0	46.9363	217.305	16.0772	0		115.017	0
V3	15.4585	48.2359	24.8016	44.8994	28.0269	94.3396	65.3409	101.397	63.6364	13.1857	0	76.2052	113.957
Gzm B Rev	PID 2	PID 3	PID 4	PID 5	PID 6	PID 7	PID 8	PID 9	PID 12	PID 13	PID 14	PID 15	PID 17
V1	61.94	63.2123	18.5381	92.5747	0	0	192.106	0	29.4219	0	40.8719	151.427	0
V2	52.0833	114.671	198.143	318.672	123.016	71.8391	30.9353	34.8884	381.833	0		219.184	0
V3	8.32382	19.8112	32.2421	0	33.6323	67.8066	25.5682	27.2665	71.5909	18.4599	0	171.169	0
Gzm B Vpr/Vif/Vpu	PID 2	PID 3	PID 4	PID 5	PID 6	PID 7	PID 8	PID 9	PID 12	PID 13	PID 14	PID 15	PID 17
V1	19.6013	148.682	429.025	0	302.579	13.587	131.968	52.4036	359.121	27.6104	54.4959	657.793	103.796
V2	40.2909	143.557	250.981	341.344	3.96825	6.24688	18.1345	0	92.4437	63.7572		945.095	0
V3	97.5076	151.599	131.448	419.361	148.543	318.396	122.159	50.2727	243.939	0	0	466.61	2.07194
Gzm B CMV-pp65	PID 2	PID 3	PID 4	PID 5	PID 6	PID 7	PID 8	PID 9	PID 12	PID 13	PID 14	PID 15	PID 17
V1	118.392	226.14	190.678	2280.56	1138.39	391.304	1076.63	1820.15	1498.79	287.4	74.9319	1039.74	1271.5
V2	237.814	169.818	0	2109.78	983.135	699.65	907.791	2176.04	438.103	408.585		1693.79	1478.52
V3	229.5	270.466	54.5635	1572.38	922.085	368.514	1034.09	2315.1	1463.64	303.27	0	1613.21	1894.79
Gzm B SARS-CoV-2 Spike	PID 2	PID 3	PID 4	PID 5	PID 6	PID 7	PID 8	PID 9	PID 12	PID 13	PID 14	PID 15	PID 17
V1	12.5448	0	0	24.9549	27.2817	0	36.7507	0	0	0	108.992	337.577	0
V2	39.3082	69.1527	0	220.425	0	146.802	0	0	0	0	0	197.483	0
V3	59.4559	127.481	143.849	205.639	67.2646	20.6368	130.682	37.4915	39.7727	0	0	29.3097	67.338

## Sheet: Fig. 3D
IFN-g Gag	PID 2	PID 3	PID 4	PID 5	PID 6	PID 7	PID 8	PID 9	PID 12	PID 13	PID 14	PID 15	PID 17
V1	227.623	258.02	44.1384	188.578	27.4686	2377.28	0	166.128	760.978	237.192	882.161	355.787	130.208
V2	289.32	135.995	36.8656	44.8207	0	2298.81	9.72222	359.765		187.593	639.205	481.217	93.75
V3	179.924	51.4115	50.9259	41.9326	6.78295	2234.89	45.8333	280.671	1572.66	99.1545	574.725	373.736	75.9549
IFN-g Pol	PID 2	PID 3	PID 4	PID 5	PID 6	PID 7	PID 8	PID 9	PID 12	PID 13	PID 14	PID 15	PID 17
V1	447.984	55.0809	166.86	310.321	25.6003	78.125	339.612	171.003	208.333	69.1451	299.401	177.894	1018.88
V2	554.623	46.1806	85.8516	211.227	0	32.3705	358.796	422.331	18.0556	84.4347		212.062	860.795
V3	643.275	34.1277	63.447	47.9062	9.25926	23.5232	233.527	198.514	91.6667	83.912	814.278	46.8532	724.103
IFN-g Env	PID 2	PID 3	PID 4	PID 5	PID 6	PID 7	PID 8	PID 9	PID 12	PID 13	PID 14	PID 15	PID 17
V1	149.049	41.9664	62.6929	0	15.0071	16.1638	62.4287	77.1191	104.167	9.87787	3.11876	352.823	406.087
V2	256.106	53.4722	78.125	0	0	0	52.0833	64.0268	47.2222	10.0954		428.784	278.409
V3	275.95	51.6077	54.9242	0	17.5926	8.18197	70.7364	41.624	75	28.9352	67.3272	308.359	182.292
IFN-g Nef	PID 2	PID 3	PID 4	PID 5	PID 6	PID 7	PID 8	PID 9	PID 12	PID 13	PID 14	PID 15	PID 17
V1	234.459	222.947	13.5031	12.2036	168.609	8.0819	1650.61	2320.28	154.167	77.227	842.066	355.787	130.208
V2	402.918	192.014	0	2.89352	155.178	4.98008	1724.54	3222.27	9.72222	158.774		481.217	93.75
V3	503.472	343.774	9.4697	9.34754	106.481	14.3184	1102.71	2865.65	29.1667	107.06	1603.15	373.736	75.9549
IFN-g Tat	PID 2	PID 3	PID 4	PID 5	PID 6	PID 7	PID 8	PID 9	PID 12	PID 13	PID 14	PID 15	PID 17
V1	58.6147	7.86871	65.5864	0	0	0	234.732	915.37	0	0	212.076	50.4032	105.794
V2	60.3561	7.29167	121.909	0	0	0	214.12	1113.08	9.72222	1.83554		54.7632	73.8636
V3	67.617	0	69.1288	0	0.925926	0	102.713	605.149	4.16667	8.68056	212.144	50.122	45.5729
IFN-g Rev	PID 2	PID 3	PID 4	PID 5	PID 6	PID 7	PID 8	PID 9	PID 12	PID 13	PID 14	PID 15	PID 17
V1	3.34941	10.4916	0	0	15.0071	45.7974	0	6.70601	0	0	9.35629	406.191	3.25521
V2	26.0999	9.72222	0	0	0	0	11.5741	1.23128	9.72222	7.34214		572.101	0
V3	10.0512	21.6419	12.3106	12.8529	0	0	24.2248	16.0092	0	5.78704	21.5955	357.392	0
IFN-g Vpr/Vif/Vpu	PID 2	PID 3	PID 4	PID 5	PID 6	PID 7	PID 8	PID 9	PID 12	PID 13	PID 14	PID 15	PID 17
V1	43.5423	23.6061	132.137	378.312	33.5452	113.147	182.292	114.002	937.5	168.822	93.5629	38.5436	78.9388
V2	55.4623	24.3056	93.5783	72.338	36.8656	67.2311	170.718	148.985	180.556	290.932		19.808	59.6591
V3	51.1696	24.1391	6.62879	16.3582	20.3704	20.4549	96.8992	118.468	175	225.694	292.175	0	10.1273
IFN-g CMV-pp65	PID 2	PID 3	PID 4	PID 5	PID 6	PID 7	PID 8	PID 9	PID 12	PID 13	PID 14	PID 15	PID 17
V1	704.214	514.089	221.836	828.103	4638.95	468.75	5735.94	0	3008.33	1211.39	564.496	1194.85	2454.43
V2	743.032	354.861	163.118	2925.35	2614.03	219.124	3758.68	5346.24	484.722	1439.06		1201.3	1795.45
V3	522.661	381.231	103.22	377.407	2348.15	155.457	5535.85	4226.43	25	1085.07	993.394	1030.77	1281.11
IFN-g SARS-CoV-2 Spike	PID 2	PID 3	PID 4	PID 5	PID 6	PID 7	PID 8	PID 9	PID 12	PID 13	PID 14	PID 15	PID 17
V1	51.9159	0	7.71605	0	48.5523	13.4698	44.9486	3.353	0	0	0	0	1.6276
V2	65.2498	150.694	120.192	0	161.18	34.8606	0	2.46257	5.55556	6.42438	0	0	62.5
V3	264.072	327.959	58.7121	0	149.074	105.343	121.124	3.20184	12.5	115.741	77.4898	1.08961	248.119

## Sheet: Fig. 4B
5' HIV RNA (unspliced)
	PID 2	PID 3	PID 4	PID 5	PID 6	PID 7	PID 8	PID 9	PID 12	PID 13	PID 14	PID 15	PID 17
V1	2139	236	1	408	1748	20	1722	13306	817	957	4416	51	524
V2	3164	1	1	96	6117	14	1376	28140	458	1280		155	466
V3	2170	145	11	173	1996	1	1665	7771	84	869	883	46	529
3' HIV RNA (Total)
	PID 2	PID 3	PID 4	PID 5	PID 6	PID 7	PID 8	PID 9	PID 12	PID 13	PID 14	PID 15	PID 17
V1	162	102	9	171	751	20	617	4010	434	264	1	421	77
V2	143	1	1	163	1162	34	1024	9555	374	219		360	219
V3	807	83	1	158	722	9	293	1738	256	266	46	115	70

[truncated: 17 more sheets: Fig. 4C, Fig. 4D, Fig. 5A, Fig. 5B, Fig. 5C, Fig. 5D, S-Fig. 1, S-Fig. 3, S-Fig. 4, S-Fig. 5A, S-Fig. 5B, S-Fig. 5C, S-Fig. 5D, S-Fig. 5E, S-Fig. 6, S-Fig. 7A, S-Fig. 8]
